# Supplementary material for: Leptospira interrogans Serovar Icterohaemorrhagiae Failed to Establish Distinct Infection in Naïve Gilts: Lessons Learned from a Preliminary Experimental Challenge
Source: Pathogens. 2023 Jan 13;12(1):135. doi: 10.3390/pathogens12010135 (PMC9867409; doi:10.3390/pathogens12010135)
Supplement: Supplementary file 1 [file pathogens-12-00135-s001.zip]

Archive with 1 entries (1 files):
- pathogens-2148866-supplementary.pdf
